# Supplementary material for: PDGF, NGF, and EGF as main contributors to tumorigenesis in high-risk retinoblastoma
Source: Front Oncol. 2023 Oct 30;13:1144951. doi: 10.3389/fonc.2023.1144951 (PMC10642836; doi:10.3389/fonc.2023.1144951)
Supplement: Supplementary file 1 [file Table_1.xlsx]

## Sheet: covariates_RB
	Comment			Date of Birth	Morphologie	N	C	S	pT	pT	pN	L	V	Pn	R	Age at first clinical presentation in Month	genetic	ICRB	Ki67		Laterality	ICRB Second eye if mansifestaion biletaral		IRSS Stage I (Isolated choroidal invasion) a)Isolated massive choroidal invasion (+ scleral invasion) b)Post-laminar optic nerve invasion (+ massive choroidal and/or scleral invasion)					Date of first clinical manifestation	Sex
E00444-18				2013-10-29	URB	0	0	0	1	1	x	0	0	0	0	49.8	Uni lateral sporadrisch	D	0.8		L			1					2017-12-01	M
E04938-18				2016-11-06	URB	1	0	0	2a	2	x	0	0	0	0	15.5333	Bil. Retinoblastom	E	0.8		L	R A		1	N1	C0			2018-02-15	W
E05773-18				2017-10-16	URB	1	2	1	3c	3	x	0	1	0	0	4.23333	Bil. Retinoblastom	E	>90%		R	L B		1a	N1	C2			2018-02-20	M
E14340-18				2016-10-18	URB	1	1	0	2a	2	x	0	0	0	0	6.73333	Uni lateral sporadrisch	E	>90%		R			1	N1	C1			2017-05-08	M
E25462-18				2017-10-08	URB	2	2	0	3b	3	x	0	0	0	0	11.3	Sporadisches bil. Retinoblastom	E	0.8		L	R C		1	N2	C2			2018-09-12	W
E28278-18				2017-08-05	URB	0	0	0	1	1	x	0	0	0	0	13.5	Uni lateral sporadrisch	B	0.9		L			1	N0	C0			2018-09-14	M
E29902-17				2015-06-09	URB	1	0	0	2a	2	x	0	0	0	0	28.2667	Uni lateral sporadrisch	E	0.9		R			1	N1	C0			2017-10-04	W
E32863-18				2017-10-18	URB	1	0	0	2a	2	x	0	0	0	0	13.5	Uni lateral sporadrisch	E	0.9		R			1	N1	C0			2018-11-27	M
E33697-17	Gl. Parotis			1952-11-03	control	2	0	0	3b	3	x	0	0	0	0															M
E34092-18				2016-10-31	URB	0	2	0	3c	3	x	0	1	0	0	11.9333	Bil. Retinoblastom	E	0.9		L	E L		1a	N1	C1	S2	metaststasis	2017-10-24	M
E34410-18				2018-03-21	URB	0	0	0	1	1	x	0	0	0	0	8.7	Bil. Retinoblastom	E	0.95		L	B R		1	N0	C0	S0		2018-12-07	M
E34982-17				2014-08-14	URB	2	0	0	3a	3	x	0	0	0	0	40.1333	Bil. Retinoblastom	E	0.9		R	B L		1b	N2	C0	S0		2017-11-30	M
E11338-17				2015-10-03	DRB	0	2	0	3a	3	x	0	0	0	0	18.2667	Uni lateral sporadrisch	E	>90%		L			1	N0	C2	S0		2017-04-03	M
E11570-17				2016-08-03	DRB	1	0	0	2a	2	x	0	0	0	0	8.36667	Bil. Retinoblastom	E	0.9		R	C L		1	N1	C0	S0		2017-04-11	M
E15056-17				2015-10-06	DRB	0	0	0	1	1	x	0	0	0	0	19.4667	Uni lateral sporadrisch	E	0.95		R			1	N0	C0	S0		2017-05-12	M
E16928-18	Placenta			1985-12-23	Control	1	0	0	2a	2	x	0	0	0	0															W
E23659-17				2013-09-24	DRB	1	0	0	2a	2	x	0	0	0	0	44.8667	Uni lateral sporadrisch	E	>80%		R			1	N1	C0	S0		2017-06-01	M
E28809-17				2016-09-21	DRB	1	0	0	2a	2	x	0	0	0	0	12.6	Uni lateral sporadrisch	E	>80%		R			1	N1	C0	S0		2017-10-04	W
E29831-17				2017-08-28	DRB	0	1	0	2a	2	x	0	0	0	0	1.73333	Uni lateral sporadrisch	E	>90%		R			1	N0	C1	S0		2017-10-19	W
E29901-18				2015-08-07	DRB	1	0	0	2a	2	x	0	0	0	0	39.6	Uni lateral sporadrisch	E	1		R			1	N1	C0	S0		2018-11-07	W
E32394-18				2018-08-23	DRB	1	0	0	2a	2	x	0	0	0	0	2.93333	Bil. Fam. Retinoblastom	E	>90%		L	R A	gew.	1	N1	C0	S0		2018-11-19	W
E35101-18				2018-07-03	DRB	1	1	0	2a	2	x	0	0	0	0	5.6	Sporadisches bil. Retinoblastom	E	90		L	R B		1	N1	C0	S0		2018-12-18	W
E35348-18				2018-02-16	DRB	0	1	0	2a	2	x	0	0	0	0	2.53333	Sporadisches bil. Retinoblastom	D	>90%		L	R B	gew.	1	N0	C1	s0		2018-05-03	W

## Sheet: Clinical Data Table
Characteristics	URBs	DRBs	p-value		Statistical Test
Patients	11 (52%)	10 (48%)
Sex
Female	2(25%)	6(75%)	0.04		Chi-Square
Male	9 (70%)	4(30%)
Laterality n (%)
Unilateral	5(45%)	6(55%)	0.5051		Chi-Square
Bilateral	6 (60%)	4 (40%)
Age at diagnosis (months)
Median (range)	14(4–50)	10,5 (2–45)	0.436		Mann-Whitney
Age at diagnosis
<18 months	8	6	0.2		Kruskal-Wallis test
18–36 months	1	2
>36 months	2	2
IRSS N
N0	2	4	0.13		Kruskal-Wallis test
N1	6	6
N2	2	0
IRSS C
C0	7	7	0.2		Kruskal-Wallis test
C1	2	2
C2	2	1
RB1 germline mutation
Yes	6 (75%)	2(25%)	0.1827		Fisher-exact
No	5 (38,46%)	8 (61,54%)
